# Supplementary material for: Advancing Photodynamic Cancer Therapy with Smart Light-Responsive Lipid and Polymeric Nanocarriers: Evidence from a Meta-Analysis of Efficacy and Pharmacokinetics
Source: Pharmaceuticals (Basel). 2025 Nov 25;18(12):1796. doi: 10.3390/ph18121796 (PMC12736384; doi:10.3390/ph18121796)
Supplement: Supplementary file 1 [file pharmaceuticals-18-01796-s001.zip]

Archive with 1 entries (1 files):
- pharmaceuticals-3968327-supplementary.pdf
